# Supplementary material for: Knocking Out Chloroplastic Aldolases/Rubisco Lysine Methyltransferase Enhances Biomass Accumulation in Nannochloropsis oceanica under High-Light Stress
Source: Int J Mol Sci. 2024 Mar 28;25(7):3756. doi: 10.3390/ijms25073756 (PMC11012178; doi:10.3390/ijms25073756)
Supplement: Supplementary file 1 [file ijms-25-03756-s001.zip]

Archive with 3 entries (3 files):
- Table S1. DNA sequences of the primers used in this study.pdf
- Table S2 Full protein list used for the phylogenetic tree.xlsx
- Table S3 Target polypeptides and peak areas of NoLSMT and housekeeping proteins.xlsx
