# Supplementary material for: Knocking Out Chloroplastic Aldolases/Rubisco Lysine Methyltransferase Enhances Biomass Accumulation in Nannochloropsis oceanica under High-Light Stress
Source: Int J Mol Sci. 2024 Mar 28;25(7):3756. doi: 10.3390/ijms25073756 (PMC11012178; doi:10.3390/ijms25073756)
Supplement: Supplementary file 1 [file ijms-25-03756-s001.zip › Table S2 Full protein list used for the phylogenetic tree.xlsx]

## Sheet: Sheet1
	Supplemental Table 2. Full protein list used for the phylogenetic tree
	Species	Gene_ID
	Pisum_sativum	Q43088
	Glycine_max1	I1KMF9
	Glycine_max2	I1NDM7
	Phaseolus_vulgaris1	V7CN09
	Phaseolus_vulgaris2	V7BVH8
	Cicer_arietinum	Genebank
	Nicotiana_tabacum	P94026
	Solanum_lycopersicum	K4BY37
	Cucumis_sativus	Cucsa.265760.1
	Prunus_persica	M5XBJ7
	Malus_domestica	MDP0000269104
	Arabidopsis_thaliana	Q9XI84
	Arabidopsis_lyrata	D7KBG1
	Capsela_rubella	R0GN41
	Brassica_rapa	M4EDK5
	Zea_mays	C0P715
	Sorghum_bicolor	C5XC87
	Hordeum_vulgare	F2DHV7
	Brachypodium_distachyon	I1IQ17
	Oryza_sativa	Q6ESK6
	Physcomitrella_patens	A9U4N1
	Selaginella_moellendorffii	D8QPE7
	Chlamydomonas_reinhardtii	A8J8P9
	Volvox_carteri	D8TTN7
	Microsomonas_pusilla	C1N774
	Microsomonas_sp.	C1EFC8

## Sheet: Sheet2
Pisum_sativum	Q43088
Glycine_max1	I1KMF9
Glycine_max2	I1NDM7
Phaseolus_vulgaris1	V7CN09
Phaseolus_vulgaris2	V7BVH8
Cicer_arietinum	Genebank
Nicotiana_tabacum	P94026
Solanum_lycopersicum	K4BY37
Cucumis_sativus	Cucsa.265760.1
Prunus_persica	M5XBJ7
Malus_domestica	MDP0000269104
Arabidopsis_thaliana	Q9XI84
Arabidopsis_lyrata	D7KBG1
Capsela_rubella	R0GN41
Brassica_rapa	M4EDK5
Zea_mays	C0P715
Sorghum_bicolor	C5XC87
Hordeum_vulgare	F2DHV7
Brachypodium_distachyon	I1IQ17
Oryza_sativa	Q6ESK6
Physcomitrella_patens	A9U4N1
Selaginella_moellendorffii	D8QPE7
Chlamydomonas_reinhardtii	A8J8P9
Volvox_carteri	D8TTN7
Microsomonas_pusilla	C1N774
Microsomonas_sp.	C1EFC8
