# Supplementary material for: Knocking Out Chloroplastic Aldolases/Rubisco Lysine Methyltransferase Enhances Biomass Accumulation in Nannochloropsis oceanica under High-Light Stress
Source: Int J Mol Sci. 2024 Mar 28;25(7):3756. doi: 10.3390/ijms25073756 (PMC11012178; doi:10.3390/ijms25073756)
Supplement: Supplementary file 1 [file ijms-25-03756-s001.zip › Table S3 Target polypeptides and peak areas of NoLSMT and housekeeping proteins.xlsx]

## Sheet: Sheet1
	Supplemental Table 3. Target polypeptides and peak areas of NoLSMT and housekeeping proteins
	NoLSMT	Peak Area
	Target polypeptide	YAVYIQSLPR	TSGVSPLTIAR
	NoLSMT-KO-1-1	2123.08	8406.81
	NoLSMT-KO-1-2	7568.13	1678.29
	NoLSMT-KO-1-3	7211.42	2559.77
	NoLSMT-KO-2-1	10605.2	406.931
	NoLSMT-KO-2-2	3967.44	2801.26
	NoLSMT-KO-2-3	4206.92	13877.7
	WT-1	49707.6	133234
	WT-2	52938.9	142406
	WT-3	37689.4	106573
	HKP1	Peak Area
	Target polypeptide	AVSATSIYFESLPYR
	NoLSMT-KO-1-1	763554
	NoLSMT-KO-1-2	521389
	NoLSMT-KO-1-3	580540
	NoLSMT-KO-2-1	556866
	NoLSMT-KO-2-2	620625
	NoLSMT-KO-2-3	541753
	WT-1	565982
	WT-2	521215
	WT-3	505845
	HKP2	Peak Area
	Target polypeptide	HTTAEFTGDVLR	SVLFLNLANDPTIER
	NoLSMT-KO-1-1	208434	662361
	NoLSMT-KO-1-2	113288	452815
	NoLSMT-KO-1-3	158378	465878
	NoLSMT-KO-2-1	148402	522992
	NoLSMT-KO-2-2	178961	584270
	NoLSMT-KO-2-3	183730	544899
	WT-1	156427	565472
	WT-2	177803	537555
	WT-3	174293	500704
	HKP3	Peak Area
	Target polypeptide	IGLFGGAGVGK	VALTGLTIAEYFR
	NoLSMT-KO-1-1	16864922	714320
	NoLSMT-KO-1-2	11235879	313766
	NoLSMT-KO-1-3	11837660	556250
	NoLSMT-KO-2-1	12314809	643569
	NoLSMT-KO-2-2	12492705	659880
	NoLSMT-KO-2-3	11756355	387166
	WT-1	14812007	410997
	WT-2	13335132	117757
	WT-3	10915884	260331
	HKP4	Peak Area
	Target polypeptide	DGNLVINGEVIK	VPTADVSVVDLTVK	LVSWYDNEWGYSNR
	NoLSMT-KO-1-1	583082	2404065	113140
	NoLSMT-KO-1-2	374429	1.7203e+06	61568.1
	NoLSMT-KO-1-3	428083	1902402	66128.3
	NoLSMT-KO-2-1	344686	1.87449e+06	67200.7
	NoLSMT-KO-2-2	412048	2.09888e+06	74790.3
	NoLSMT-KO-2-3	635500	1.765e+06	96198.3
	WT-1	530812	2.20961e+06	79053.1
	WT-2	508133	1.92133e+06	83737.2
	WT-3	543768	1.70475e+06	74392.3
	HKP5	Peak Area
	Target polypeptide	TVELEAPQSILPDQVFETTVK	VSVQDTSGNSIEQVVPAGLDLLISK
	NoLSMT-KO-1-1	55309.3	96517.5
	NoLSMT-KO-1-2	37765.5	71422.4
	NoLSMT-KO-1-3	38993.2	73694.6
	NoLSMT-KO-2-1	42301.5	77230.9
	NoLSMT-KO-2-2	45943.7	78498.6
	NoLSMT-KO-2-3	46096.5	80753.7
	WT-1	66495.4	94143.1
	WT-2	57314.2	98564
	WT-3	55110.3	95094.4
